# Supplementary material for: Existing Policies/Guidelines on the Environmental Dimension of Antimicrobial Resistance in India: An Insight into the Key Facets through Review and SWOT Analysis
Source: Trop Med Infect Dis. 2022 Oct 29;7(11):336. doi: 10.3390/tropicalmed7110336 (PMC9699572; doi:10.3390/tropicalmed7110336)
Supplement: Supplementary file 1 [file tropicalmed-07-00336-s001.zip]

Archive with 1 entries (1 files):
- tropicalmed-1933099-supplementary.pdf
